# Supplementary material for: Improved Solvothermal Synthesis of γ-Fe2O3 Magnetic Nanoparticles for SiO2 Coating
Source: Nanomaterials (Basel). 2021 Jul 23;11(8):1889. doi: 10.3390/nano11081889 (PMC8398533; doi:10.3390/nano11081889)
Supplement: Supplementary file 1 [file nanomaterials-11-01889-s001.zip]

Archive with 1 entries (1 files):
- nanomaterials-1294907-supplementary.pdf
